# Supplementary material for: The BrGI Circadian Clock Gene Is Involved in the Regulation of Glucosinolates in Chinese Cabbage
Source: Genes (Basel). 2021 Oct 22;12(11):1664. doi: 10.3390/genes12111664 (PMC8621042; doi:10.3390/genes12111664)
Supplement: Supplementary file 1 [file genes-12-01664-s001.zip]

Archive with 3 entries (3 files):
- Supplementary Figure S1-2.pptx
- supplementary Table S1~S4.pdf
- supplemntary table S5.xlsx
