# Supplementary material for: The BrGI Circadian Clock Gene Is Involved in the Regulation of Glucosinolates in Chinese Cabbage
Source: Genes (Basel). 2021 Oct 22;12(11):1664. doi: 10.3390/genes12111664 (PMC8621042; doi:10.3390/genes12111664)
Supplement: Supplementary file 1 [file genes-12-01664-s001.zip › supplemntary table S5.xlsx]

## Sheet: Sheet1
supplemntary table S5. GO analysis of 2 fold down regulated transcriptome in GK1
All available gene,
Enrichment FDR	Genes in list	Total genes	Functional Category	Genes
0.000301137	5	8	S-glycoside biosynthetic process	BRA004744 BRA018831 BRA024634 BRA025668 BRA032734
0.000301137	5	8	Glycosinolate biosynthetic process	BRA004744 BRA018831 BRA024634 BRA025668 BRA032734
0.000301137	5	8	Glucosinolate biosynthetic process	BRA004744 BRA018831 BRA024634 BRA025668 BRA032734
0.000301137	93	2053	Oxidoreductase activity	BRA000441 BRA000713 BRA000848 BRA001476 BRA001931 BRA004138 BRA004147 BRA005420 BRA005787 BRA007826 BRA008591 BRA009148 BRA009221 BRA009266 BRA009312 BRA009771 BRA009803 BRA010644 BRA011660 BRA011821 BRA012238 BRA012757 BRA013862 BRA013884 BRA014379 BRA014716 BRA015306 BRA015307 BRA015514 BRA016515 BRA016907 BRA016908 BRA017871 BRA018007 BRA018415 BRA018521 BRA018806 BRA019189 BRA019789 BRA020071…
0.000301137	167	4190	Transferase activity	BRA000044 BRA000105 BRA000412 BRA000478 BRA000797 BRA000799 BRA001761 BRA001827 BRA001988 BRA002498 BRA003030 BRA003299 BRA003448 BRA003598 BRA003840 BRA004129 BRA004173 BRA004175 BRA004273 BRA004388 BRA004389 BRA004474 BRA005243 BRA005245 BRA005641 BRA005831 BRA005869 BRA006161 BRA006162 BRA006197 BRA006395 BRA007444 BRA007649 BRA007828 BRA008541 BRA008792 BRA009223 BRA010226 BRA010816 BRA010939…
0.000459611	10	54	Sulfotransferase activity	BRA012895 BRA015935 BRA015938 BRA016726 BRA017368 BRA017369 BRA017371 BRA017373 BRA025668 BRA026535
0.00100651	81	1783	Oxidation-reduction process	BRA000713 BRA000848 BRA001476 BRA001931 BRA005420 BRA006197 BRA007826 BRA008591 BRA009148 BRA009221 BRA009266 BRA009312 BRA009771 BRA009803 BRA010644 BRA011660 BRA011821 BRA012238 BRA013862 BRA013884 BRA014716 BRA015306 BRA015307 BRA015514 BRA016515 BRA016907 BRA016908 BRA017871 BRA018007 BRA018415 BRA018521 BRA018806 BRA019189 BRA019789 BRA020071 BRA020140 BRA020469 BRA021239 BRA021636 BRA022920…
0.00200217	18	200	ADP binding	BRA008060 BRA012116 BRA018810 BRA018835 BRA020693 BRA021130 BRA026682 BRA026978 BRA027595 BRA027779 BRA027780 BRA027791 BRA029405 BRA030997 BRA033939 BRA036995 BRA037123 BRA037448
0.0027398	8	42	Secondary metabolite biosynthetic process	BRA004744 BRA007177 BRA016610 BRA018831 BRA024634 BRA025668 BRA032734 BRA037887
0.00643924	10	76	Transferase activity, transferring sulfur-containing groups	BRA012895 BRA015935 BRA015938 BRA016726 BRA017368 BRA017369 BRA017371 BRA017373 BRA025668 BRA026535
0.0113152	105	2668	Response to stimulus	BRA000382 BRA000557 BRA000703 BRA000713 BRA001122 BRA001889 BRA002301 BRA002498 BRA002914 BRA003299 BRA004170 BRA004271 BRA004388 BRA006395 BRA006432 BRA007177 BRA007739 BRA008060 BRA008920 BRA009221 BRA009312 BRA009734 BRA009798 BRA010419 BRA012138 BRA012238 BRA012266 BRA012363 BRA012398 BRA012784 BRA012858 BRA012898 BRA013080 BRA013278 BRA013357 BRA013763 BRA013872 BRA016028 BRA016249 BRA016437…
0.0121765	5	19	S-glycoside metabolic process	BRA004744 BRA018831 BRA024634 BRA025668 BRA032734
0.0121765	5	19	Glycosinolate metabolic process	BRA004744 BRA018831 BRA024634 BRA025668 BRA032734
0.0121765	5	19	Glucosinolate metabolic process	BRA004744 BRA018831 BRA024634 BRA025668 BRA032734
0.0121765	31	546	Heme binding	BRA004518 BRA005420 BRA009148 BRA009221 BRA009312 BRA009803 BRA010644 BRA011821 BRA012238 BRA016907 BRA016908 BRA017871 BRA018007 BRA018806 BRA020071 BRA021636 BRA025189 BRA025832 BRA026058 BRA027323 BRA028761 BRA028769 BRA030246 BRA032090 BRA032624 BRA032734 BRA034076 BRA038345 BRA039120 BRA039328 BRA039330
0.0121765	9	69	Polysaccharide binding	BRA000044 BRA003083 BRA003598 BRA025882 BRA025883 BRA025884 BRA026731 BRA034036 BRA034038
0.0121765	31	548	Tetrapyrrole binding	BRA004518 BRA005420 BRA009148 BRA009221 BRA009312 BRA009803 BRA010644 BRA011821 BRA012238 BRA016907 BRA016908 BRA017871 BRA018007 BRA018806 BRA020071 BRA021636 BRA025189 BRA025832 BRA026058 BRA027323 BRA028761 BRA028769 BRA030246 BRA032090 BRA032624 BRA032734 BRA034076 BRA038345 BRA039120 BRA039328 BRA039330
0.0130929	28	480	Oxidoreductase activity, acting on paired donors, with incorporation or reduction of molecular oxygen	BRA005420 BRA009148 BRA009312 BRA009803 BRA010644 BRA011821 BRA016515 BRA016907 BRA016908 BRA017871 BRA018806 BRA020718 BRA021636 BRA025189 BRA025723 BRA026058 BRA027096 BRA027323 BRA028769 BRA029393 BRA030246 BRA031120 BRA032090 BRA032438 BRA032624 BRA032734 BRA039328 BRA039330
0.0170391	3	5	Positive regulation of DNA-binding transcription factor activity	BRA007265 BRA014674 BRA014675
0.0266996	4	13	Glutamate decarboxylase activity	BRA004136 BRA004137 BRA023612 BRA026621
0.0302119	3	6	Regulation of DNA-binding transcription factor activity	BRA007265 BRA014674 BRA014675
0.0307484	5	24	Glycosyl compound biosynthetic process	BRA004744 BRA018831 BRA024634 BRA025668 BRA032734
0.0381424	29	547	Response to external stimulus	BRA000382 BRA000713 BRA001122 BRA002498 BRA002914 BRA004170 BRA004388 BRA010419 BRA012138 BRA012266 BRA012898 BRA016249 BRA016437 BRA017272 BRA017343 BRA018425 BRA020104 BRA021239 BRA024634 BRA025169 BRA026758 BRA028980 BRA030133 BRA032734 BRA034706 BRA036362 BRA037179 BRA039120 BRA040324
0.0478469	6	40	Systemic acquired resistance	BRA002914 BRA017343 BRA025169 BRA028980 BRA036362 BRA039120
0.0480619	5	27	Transferase activity, transferring acyl groups, acyl groups converted into alkyl on transfer	BRA013009 BRA013011 BRA018425 BRA029355 BRA031031
0.0490063	4	16	Oxidoreductase activity, acting on NAD(P)H, oxygen as acceptor	BRA009266 BRA013862 BRA019189 BRA027764
Biological process
Enrichment FDR	Genes in list	Total genes	Functional Category	Genes
0.00026931	5	8	S-glycoside biosynthetic process	BRA025668 BRA032734 BRA018831 BRA004744 BRA024634
0.00026931	5	8	Glycosinolate biosynthetic process	BRA025668 BRA032734 BRA018831 BRA004744 BRA024634
0.00026931	5	8	Glucosinolate biosynthetic process	BRA025668 BRA032734 BRA018831 BRA004744 BRA024634
0.00111418	81	1783	Oxidation-reduction process	BRA039120 BRA000713 BRA000848 BRA001476 BRA001931 BRA005420 BRA006197 BRA007826 BRA008591 BRA009148 BRA009221 BRA009266 BRA009312 BRA009771 BRA009803 BRA010644 BRA011660 BRA011821 BRA012238 BRA013862 BRA013884 BRA014716 BRA015306 BRA015307 BRA015514 BRA016515 BRA016907 BRA016908 BRA017871 BRA018007 BRA018415 BRA018521 BRA018806 BRA019189 BRA019789 BRA020071 BRA020140 BRA020469 BRA021239 BRA021636…
0.00311955	8	42	Secondary metabolite biosynthetic process	BRA025668 BRA032734 BRA037887 BRA018831 BRA004744 BRA007177 BRA016610 BRA024634
0.0131222	105	2668	Response to stimulus	BRA001889 BRA012138 BRA012898 BRA024536 BRA026317 BRA034076 BRA039120 BRA000703 BRA001122 BRA002914 BRA006432 BRA008060 BRA009221 BRA009798 BRA012238 BRA012266 BRA012363 BRA012398 BRA012858 BRA013080 BRA013278 BRA013357 BRA016028 BRA016249 BRA016437 BRA017254 BRA017343 BRA018007 BRA019369 BRA019706 BRA020071 BRA020693 BRA023756 BRA025169 BRA025832 BRA026717 BRA027047 BRA027583 BRA027584 BRA027595…
0.0145489	5	19	S-glycoside metabolic process	BRA025668 BRA032734 BRA018831 BRA004744 BRA024634
0.0145489	5	19	Glycosinolate metabolic process	BRA025668 BRA032734 BRA018831 BRA004744 BRA024634
0.0145489	5	19	Glucosinolate metabolic process	BRA025668 BRA032734 BRA018831 BRA004744 BRA024634
0.0204786	3	5	Positive regulation of DNA-binding transcription factor activity	BRA007265 BRA014674 BRA014675
0.0356586	3	6	Regulation of DNA-binding transcription factor activity	BRA007265 BRA014674 BRA014675
0.0356586	5	24	Glycosyl compound biosynthetic process	BRA025668 BRA032734 BRA018831 BRA004744 BRA024634
0.0426868	29	547	Response to external stimulus	BRA012138 BRA012898 BRA039120 BRA001122 BRA002914 BRA012266 BRA016437 BRA017343 BRA025169 BRA028980 BRA030133 BRA036362 BRA037179 BRA040324 BRA000382 BRA000713 BRA004170 BRA010419 BRA017272 BRA032734 BRA034706 BRA004388 BRA020104 BRA002498 BRA016249 BRA018425 BRA021239 BRA024634 BRA026758
Molecular function
Enrichment FDR	Genes in list	Total genes	Functional Category	Genes
8.95343e-05	167	4190	Transferase activity	BRA002498 BRA012784 BRA018425 BRA018831 BRA024634 BRA025403 BRA025668 BRA025995 BRA031663 BRA036192 BRA038445 BRA000044 BRA000105 BRA000412 BRA000478 BRA000797 BRA000799 BRA001761 BRA001827 BRA001988 BRA003030 BRA003299 BRA003448 BRA003598 BRA003840 BRA004129 BRA004173 BRA004175 BRA004273 BRA004388 BRA004389 BRA004474 BRA005243 BRA005245 BRA005641 BRA005831 BRA005869 BRA006161 BRA006162 BRA006197…
0.00020922	93	2053	Oxidoreductase activity	BRA025958 BRA032734 BRA039120 BRA000441 BRA000713 BRA000848 BRA001476 BRA001931 BRA004138 BRA004147 BRA005420 BRA005787 BRA007826 BRA008591 BRA009148 BRA009221 BRA009266 BRA009312 BRA009771 BRA009803 BRA010644 BRA011660 BRA011821 BRA012238 BRA012757 BRA013862 BRA013884 BRA014379 BRA014716 BRA015306 BRA015307 BRA015514 BRA016515 BRA016907 BRA016908 BRA017871 BRA018007 BRA018415 BRA018521 BRA018806…
0.000255458	10	54	Sulfotransferase activity	BRA025668 BRA012895 BRA015935 BRA015938 BRA016726 BRA017368 BRA017369 BRA017371 BRA017373 BRA026535
0.00111283	18	200	ADP binding	BRA008060 BRA012116 BRA018810 BRA018835 BRA020693 BRA021130 BRA026682 BRA026978 BRA027595 BRA027779 BRA027780 BRA027791 BRA029405 BRA030997 BRA033939 BRA036995 BRA037123 BRA037448
0.00357902	10	76	Transferase activity, transferring sulfur-containing groups	BRA025668 BRA012895 BRA015935 BRA015938 BRA016726 BRA017368 BRA017369 BRA017371 BRA017373 BRA026535
0.00643326	31	546	Heme binding	BRA004518 BRA005420 BRA009148 BRA009221 BRA009312 BRA009803 BRA010644 BRA011821 BRA012238 BRA016907 BRA016908 BRA017871 BRA018007 BRA018806 BRA020071 BRA021636 BRA025189 BRA025832 BRA026058 BRA027323 BRA028761 BRA028769 BRA030246 BRA032090 BRA032624 BRA032734 BRA034076 BRA038345 BRA039120 BRA039328 BRA039330
0.00643326	9	69	Polysaccharide binding	BRA000044 BRA003083 BRA003598 BRA025882 BRA025883 BRA025884 BRA026731 BRA034036 BRA034038
0.00643326	31	548	Tetrapyrrole binding	BRA004518 BRA005420 BRA009148 BRA009221 BRA009312 BRA009803 BRA010644 BRA011821 BRA012238 BRA016907 BRA016908 BRA017871 BRA018007 BRA018806 BRA020071 BRA021636 BRA025189 BRA025832 BRA026058 BRA027323 BRA028761 BRA028769 BRA030246 BRA032090 BRA032624 BRA032734 BRA034076 BRA038345 BRA039120 BRA039328 BRA039330
0.00727724	28	480	Oxidoreductase activity, acting on paired donors, with incorporation or reduction of molecular oxygen	BRA032734 BRA005420 BRA009148 BRA009312 BRA009803 BRA010644 BRA011821 BRA016515 BRA016907 BRA016908 BRA017871 BRA018806 BRA020718 BRA021636 BRA025189 BRA025723 BRA026058 BRA027096 BRA027323 BRA028769 BRA029393 BRA030246 BRA031120 BRA032090 BRA032438 BRA032624 BRA039328 BRA039330
0.01484	4	13	Glutamate decarboxylase activity	BRA004136 BRA004137 BRA023612 BRA026621
0.0294476	13	171	Peroxidase activity	BRA009221 BRA009266 BRA012238 BRA013862 BRA018007 BRA019189 BRA020071 BRA025832 BRA027764 BRA028761 BRA034076 BRA038345 BRA039120
0.0294476	5	27	Transferase activity, transferring acyl groups, acyl groups converted into alkyl on transfer	BRA018425 BRA013009 BRA013011 BRA029355 BRA031031
0.0294476	4	16	Oxidoreductase activity, acting on NAD(P)H, oxygen as acceptor	BRA009266 BRA013862 BRA019189 BRA027764
0.0306064	24	436	Transferase activity, transferring hexosyl groups	BRA012784 BRA024634 BRA031663 BRA038445 BRA004474 BRA005243 BRA005245 BRA005641 BRA005869 BRA011492 BRA011900 BRA013043 BRA013367 BRA013750 BRA016712 BRA018433 BRA020104 BRA021388 BRA021827 BRA022781 BRA024089 BRA026860 BRA033554 BRA037155
0.0342705	13	179	Oxidoreductase activity, acting on peroxide as acceptor	BRA009221 BRA009266 BRA012238 BRA013862 BRA018007 BRA019189 BRA020071 BRA025832 BRA027764 BRA028761 BRA034076 BRA038345 BRA039120
0.0342705	12	157	Pyridoxal phosphate binding	BRA004136 BRA004137 BRA007828 BRA011026 BRA013138 BRA016147 BRA016803 BRA023612 BRA026456 BRA026621 BRA033261 BRA036465
0.0342705	12	157	Vitamin B6 binding	BRA004136 BRA004137 BRA007828 BRA011026 BRA013138 BRA016147 BRA016803 BRA023612 BRA026456 BRA026621 BRA033261 BRA036465
0.0348876	14	204	Antioxidant activity	BRA001931 BRA009221 BRA009266 BRA012238 BRA013862 BRA018007 BRA019189 BRA020071 BRA025832 BRA027764 BRA028761 BRA034076 BRA038345 BRA039120
0.0348876	19	322	Carbohydrate binding	BRA000044 BRA002498 BRA003083 BRA003366 BRA003598 BRA007803 BRA009223 BRA012423 BRA019014 BRA019469 BRA023885 BRA025882 BRA025883 BRA025884 BRA026177 BRA026731 BRA026758 BRA034036 BRA034038
0.0397677	141	4101	Small molecule binding	BRA002498 BRA000044 BRA000105 BRA000478 BRA000797 BRA000799 BRA000888 BRA001507 BRA001827 BRA001931 BRA001944 BRA002914 BRA003030 BRA003299 BRA003598 BRA003954 BRA004129 BRA004136 BRA004137 BRA004271 BRA005023 BRA005795 BRA007444 BRA007828 BRA008060 BRA008541 BRA008591 BRA009072 BRA009223 BRA010500 BRA010816 BRA011026 BRA011067 BRA011111 BRA011415 BRA011747 BRA011822 BRA012116 BRA012398 BRA012767…
0.0441053	29	599	Transferase activity, transferring glycosyl groups	BRA012784 BRA024634 BRA031663 BRA038445 BRA004474 BRA005243 BRA005245 BRA005641 BRA005869 BRA010939 BRA010940 BRA011492 BRA011900 BRA012380 BRA013043 BRA013367 BRA013750 BRA016712 BRA018433 BRA020104 BRA021388 BRA021827 BRA022781 BRA024089 BRA025726 BRA026860 BRA032589 BRA033554 BRA037155
0.0441053	137	3985	Anion binding	BRA002498 BRA025995 BRA000044 BRA000105 BRA000478 BRA000797 BRA000799 BRA000888 BRA001507 BRA001827 BRA001931 BRA001944 BRA002914 BRA003030 BRA003299 BRA003598 BRA003954 BRA004129 BRA004136 BRA004137 BRA004271 BRA005023 BRA005795 BRA007444 BRA007828 BRA008060 BRA008541 BRA008591 BRA009072 BRA009223 BRA010500 BRA010816 BRA011026 BRA011067 BRA011111 BRA011415 BRA011747 BRA011822 BRA012116 BRA012398…
